# Supplementary material for: Guettarda crispiflora Vahl Methanol Extract Ameliorates Acute Lung Injury and Gastritis by Suppressing Src Phosphorylation
Source: Plants (Basel). 2022 Dec 16;11(24):3560. doi: 10.3390/plants11243560 (PMC9784507; doi:10.3390/plants11243560)
Supplement: Supplementary file 1 [file plants-11-03560-s001.zip]

Archive with 1 entries (1 files):
- plants-2047523-supplementary.pdf
